# Supplementary material for: Epidemiological Analysis of Fungal Infection Disease in Pediatric Population: Focus on Hospitalization from 2007 to 2022 in Veneto Region in Italy
Source: Pathogens. 2025 Jan 18;14(1):93. doi: 10.3390/pathogens14010093 (PMC11768092; doi:10.3390/pathogens14010093)
Supplement: Supplementary file 1 [file pathogens-14-00093-s001.zip]

Archive with 1 entries (1 files):
- pathogens-3414041-Supplementary File S1.pdf
